# Supplementary material for: Aberrant Gamma-Band Oscillations in Mice with Vitamin D Deficiency: Implications on Schizophrenia and its Cognitive Symptoms
Source: J Pers Med. 2022 Feb 20;12(2):318. doi: 10.3390/jpm12020318 (PMC8879176; doi:10.3390/jpm12020318)
Supplement: Supplementary file 1 [file jpm-12-00318-s001.zip]

Archive with 1 entries (1 files):
- jpm-1581385-supplementary.pdf
